# Supplementary material for: Responses of Murine and Human Macrophages to Leptospiral Infection: A Study Using Comparative Array Analysis
Source: PLoS Negl Trop Dis. 2013 Oct 10;7(10):e2477. doi: 10.1371/journal.pntd.0002477 (PMC3794915; doi:10.1371/journal.pntd.0002477)
Supplement: Table S3 — Primers for verification of highly regulated genes and differentially expressed genes using qRT-PCR. (XLS) [file pntd.0002477.s008.xls]

## Sheet: Sheet1
Gene and symble	Forward primer sequence	Reverse primer sequence	Amplicom size (bp)	Annealing temp. (°C)
Murine TLR1 gene (tlr1, NM_030682)	GTGCAGCTGATTGCTCATTTGAA	CAGTGCTAACGTGCCGAAGAGAT	103	59.4
Murine LPS-binding protein gene (lbp, NM_008489)	GACCATGAGCCTACCTGAGGACA	GGTACCCAGCCTGGTGATAAACC	101	58.8
Murine NF-kappa B inhibitor alpha gene (nfkbia, NM_010907)	ACTTGGCAATCATCCACGAAGAG	CTGCTGCAGGTTGTTCTGGAAGT	101	60.2
Murine IL-10 gene (il10, NM_010548)	GCCCTTTGCTATGGTGTCCTTTC	TCCCTGGTTTCTCTTCCCAAGAC	102	60.3
Murine TNF-alpha gene (tnf, NM_013693)	GGACTAGCCAGGAGGGAGAACAG	GCCAGTGAGTGAAAGGGACAGAA	103	59.5
Murine IL-6 gene (il6, NM_031168)	CGGAGAGGAGACTTCACAGAGGA	TTTCCACGATTTCCCAGAGAACA	103	58.9
Murine CCL5 gene (ccl5, NM_013653)	GCTTGGGGATGCCACTCAGTAAT	CTGATTTCTTGGGTTTGCTGTGC	101	61.1
Murine CXCL9 gene (cxcl9, NM_008599)	TCCTTCCTTCCTTCCTTCCTTCC	AGGCTCTTTTTCACCCTGTCTGG	100	60.2
Murine MIP-1 alpha gene (ccl3, NM_011337)	CCTCTGTCACCTGCTCAACATCA	CATATGGCGCTGAGAAGACTTGG	101	59.2
Murine MIP-1 beta gene (ccl4, NM_013652)	TCCCAGCTCTGTGCAAACCTAAC	CTGAGAACCCTGGAGCACAGAAG	106	59.5
Murine MIP-2 gene (cxcl2, NM_009140)	CTCTCAAGGGCGGTCAAAAAGTT	CCAGGTCAGTTAGCCTTGCCTTT	100	59.8
Murine C3 gene (c3, NM_009778)	ACAGGAGCCAGTGGACATCTGAG	CCACCACTGTCACGTACTTGTGC	100	60.3
Murine CASP8 and FADD-like apoptosis regulator gene (cflar, NM_009805)	GAGGCCAGCTCTCTTTTGCTACC	CTCCACGGTTGCTTTGTCTGTCT	101	60.6
Murine IL-1-alpha gene (il1a, NM_010554)	CTTCCTCACCCTGAGTCACTTGC	GTGGCTCCACTAGGGTTTGCTCT	103	61.3
Murine IL-1-beta gene (il1b, NM_008361)	CCCAACTGGTACATCAGCACCTC	GACACGGATTCCATGGTGAAGTC	101	60.3
Murine BCL-2 gene (bcl2, NM_009741)	TAGAGAGATGCGAGGAACCGATG	ATAAGCAATCCCAGGGTCTGTCC	100	60.2
Human TLR1 gene (tlr1, NM_003263)	ATGTGGCAGCTTTAGCAGCCTTT	TGACCTCATCTTCTGGCAGCTCT	100	59.7
Human LPS-binding protein gene (lbp, NM_004139)	ACTTCCTGTTCTTGGGTGCCAAT	CTGGAAATGCAACAAGCAGATCC	100	58.9
Human NF-kappa B inhibitor alpha gene (nfkbia, NM_020529)	CAGTGGACCTGCAAAATCCTGAC	CCAGGTGAGCTGGTAGGGAGAAT	104	59.2
Human IL-10 gene (il10, NM_000572)	AAAAGAAGGCATGCACAGCTCAG	GTGGGTGCAGCTGTTCTCAGACT	106	60.6
Human TNF-alpha gene (tnf, NM_000594)	CAACCTCCTCTCTGCCATCAAGA	CTGGAAGACCCCTCCCAGATAGA	103	60.4
Human IL-6 gene (il6, NM_000600)	GCTGCAGGACATGACAACTCATC	TCTGAGGTGCCCATGCTACATTT	100	60.7
Human CCL5 gene (ccl5, NM_002985)	GGCTCTGTGACCAGGAAGGAAGT	AAGCTCCTGTGAGGGGTTGAGAC	101	60.8
Human CXCL9 gene (cxcl9, NM_002416)	CCCTGTTTCTTCCACAGTGCCTA	GAGACAATGGTCTGGTTGCCATC	101	60.2
Human MIP-1 alpha gene (ccl3, NM_002983)	TTCCGTCACCTGCTCAGAATCAT	CAGCAAGTGATGCAGAGAACTGG	100	60.3
Human MIP-1 beta gene (ccl4, NM_002984)	GCCTGCTGCTTTTCTTACACTGC	TGCTTGCTTCTTTTGGTTTGGAA	119	59.3
Human MIP-2 gene (cxcl2, NM_002089)	GCATCGCCCATGGTTAAGAAAAT	TCCTTCAGGAACAGCCACCAATA	103	59.6
Human C3 gene (c3, NM_000064)	TACTCCACAATCCAGCCTTCTGC	ACATATGGAACGGACAACGAGGA	100	59.5
Human CASP8 and FADD-like apoptosis regulator gene (cflar, NM_003879)	GGTAAGCTGTCTGTCGGGGACTT	GGTCTCCACAGCTTTTCTGTCCA	102	60.1
Human IL-1-alpha gene (il1a, NM_000575)	AATTCACCCTGGAGCACAATCAA	CAAGGGGCTAGATTTGGAGAGGA	102	60.2
Human IL-1-beta gene (il1b, NM_000576)	TTTGAAGCTGATGGCCCTAAACA	TGTAGTGGTGGTCGGAGATTCGT	103	60.6
Human BCL-2 gene (bcl2, NM_000633)	AAGAGCAGACGGATGGAAAAAGG	GGGCAAAGAAATGCAAGTGAATG	102	61.2
